# Supplementary material for: 3’UTR Polymorphism in ACSL1 Gene Correlates with Expression Levels and Poor Clinical Outcome in Colon Cancer Patients
Source: PLoS One. 2016 Dec 19;11(12):e0168423. doi: 10.1371/journal.pone.0168423 (PMC5167383; doi:10.1371/journal.pone.0168423)
Supplement: S1 Table — HR (95% CI), hazard ratio and corresponding 95% confidence interval from univariate cox proportional hazards analysis; P, p value from univariate cox regression analysis. (XLSX) [file pone.0168423.s003.xlsx]

## Sheet: Hoja1
	S1 Table.
		Univariate analysis
	Variable	HR(95% CI)	p
	Age (continuous)	1 (0.98-1.02)	0.9338
	Sex
	Female		0.7636
	Male	1.07 (0.68-1.69)
	pT category
	T3		0.0498
	T4	1.62 (1.01-2.6)
	pN category
	N0		0.0052
	N1	3 (1.38-6.52)
	N2	3.03 (1.27-7.23)
	Stage
	II		0.0015
	III	2.1 (1.32-3.35)
	Tumour site
	Cecum and Ileocecal Valve		0.5392
	Acending colon and Hepatic flexure	0.53 (0.22-1.29)
	Transverse	0.81 (0.29-2.27)
	Splenic flexure and Descending colon	0.77 (0.31-1.94)
	Sigmoid colon and rectosigmoid junction	0.91 (0.44-1.88)
	Differentiation Grades
	Poor		0.2158
	Moderate	0.57 (0.31-1.04)
	Well	0.54 (0.19-1.51)
	Vascular invasion
	No		0.0067
	Yes	1.89 (1.2-2.97)
	Neuronal invasion
	No		0.0007
	Yes	2.26 (1.43-3.57)
	Peritoneal perforation or obstruction
	No		0.0488
	Yes	1.62 (1.01-2.59)
	Adjuvant chemotherapy
	No		0.0555
	Yes	1.88 (0.93-3.76)
