# Supplementary material for: 3’UTR Polymorphism in ACSL1 Gene Correlates with Expression Levels and Poor Clinical Outcome in Colon Cancer Patients
Source: PLoS One. 2016 Dec 19;11(12):e0168423. doi: 10.1371/journal.pone.0168423 (PMC5167383; doi:10.1371/journal.pone.0168423)
Supplement: S2 Table — N, number of cases in each genotype; %, percentage of cases in each genotype; ND, Not determined. (XLSX) [file pone.0168423.s004.xlsx]

## Sheet: Hoja1
	S2 Table.
			Stage II CC		Stage III CC		Total
	SNP reference	Genotype	N	%	N	%	N	%
	rs8086	C/C	65	42	57	45	122	43.11
		C/T	83	53	56	44	139	49.12
		T/T	8	5	14	11	22	7.77
		ND	1	-	0	-	1	-
	rs522951	C/C	37	24	38	30	75	26.6
		C/G	84	54	65	51	149	52.84
		G/G	34	22	24	19	58	20.57
		ND	2	-	0	-	2	-
